# Supplementary material for: Converged DNA Damage Response Renders Human Hepatocellular Carcinoma Sensitive to CDK7 Inhibition
Source: Cancers (Basel). 2022 Mar 28;14(7):1714. doi: 10.3390/cancers14071714 (PMC8996977; doi:10.3390/cancers14071714)
Supplement: Supplementary file 1 [file cancers-14-01714-s001.zip]

Archive with 1 entries (1 files):
- cancers-1635653-supplementary.pdf
